# Supplementary material for: ATO alleviates T-cell immunosuppression by inducing apoptosis-associated secretion of IL-2 in FLT3-ITD-mutated acute myeloid leukemia
Source: Transl Oncol. 2026 Jul 20;71:102894. doi: 10.1016/j.tranon.2026.102894 (PMC13392556; doi:10.1016/j.tranon.2026.102894)
Supplement: Supplementary file 5 [file mmc5.zip]

Archive with 50 entries (46 files):
- Original Images of Western blot/
- Original Images of Western blot/.DS_Store
- Original Images of Western blot/Fig.1/
- Original Images of Western blot/Fig.1/Fig.1A Bax.tif
- Original Images of Western blot/Fig.1/Fig.1A Bcl2.tif
- Original Images of Western blot/Fig.1/Fig.1A Full membrane.tif
- Original Images of Western blot/Fig.1/Fig.1A Tubulin.scn.tif
- Original Images of Western blot/Fig.1/Fig.1B Caspase3.tif
- Original Images of Western blot/Fig.1/Fig.1B Cleaved-caspase3.tif
- Original Images of Western blot/Fig.1/Fig.1B Full membrane.tif
- Original Images of Western blot/Fig.1/Fig.1B Tubulin.tif
- Original Images of Western blot/Fig.1/Fig.1C Bax.tif
- Original Images of Western blot/Fig.1/Fig.1C Bcl2.tif
- Original Images of Western blot/Fig.1/Fig.1C Full membrane.tif
- Original Images of Western blot/Fig.1/Fig.1C Tubulin.tif
- Original Images of Western blot/Fig.1/Fig.1D Caspas3.tif
- Original Images of Western blot/Fig.1/Fig.1D Cleaved-caspase3.tif
- Original Images of Western blot/Fig.1/Fig.1D Full membrane.tif
- Original Images of Western blot/Fig.1/Fig.1D Tubulin.tif
- Original Images of Western blot/Fig.2/
- Original Images of Western blot/Fig.2/.DS_Store
- Original Images of Western blot/Fig.2/Fig.2 Caspase3.tif
- Original Images of Western blot/Fig.2/Fig.2 Cleaved-caspase3.tif
- Original Images of Western blot/Fig.2/Fig.2 Full membrane.tif
- Original Images of Western blot/Fig.2/Fig.2 Tubulin.tif
- Original Images of Western blot/Fig.3/
- Original Images of Western blot/Fig.3/.DS_Store
- Original Images of Western blot/Fig.3/Fig.3A ERK.tif
- Original Images of Western blot/Fig.3/Fig.3A Tubulin.tif
- Original Images of Western blot/Fig.3/Fig.3A p-ERK.tif
- Original Images of Western blot/Fig.3/Fig.3B ERK.tif
- Original Images of Western blot/Fig.3/Fig.3B Full menbrane.tif
- Original Images of Western blot/Fig.3/Fig.3B Tubulin.tif
- Original Images of Western blot/Fig.3/Fig.3B p-ERK.tif
- Original Images of Western blot/Fig.3/Fig.3C ERK.tif
- Original Images of Western blot/Fig.3/Fig.3C Tubulin.tif
- Original Images of Western blot/Fig.3/Fig.3C p-ERK.tif
- Original Images of Western blot/Fig.3/Fig.3D Caspase3.tif
- Original Images of Western blot/Fig.3/Fig.3D Cleaved-caspase3.tif
- Original Images of Western blot/Fig.3/Fig.3D Full membrane.tif
- Original Images of Western blot/Fig.3/Fig.3D Tubulin.tif
- Original Images of Western blot/Fig.3/Fig.3E ERK.tif
- Original Images of Western blot/Fig.3/Fig.3E Full membrane.tif
- Original Images of Western blot/Fig.3/Fig.3E Tubulin.tif
- Original Images of Western blot/Fig.3/Fig.3E p-ERK.tif
- Original Images of Western blot/Fig.3/Fig.3F Bcl2 and Bax.tif
- Original Images of Western blot/Fig.3/Fig.3F Tubulin.tif
- Original Images of Western blot/Figure.1.jpg
- Original Images of Western blot/Figure.2.jpg
- Original Images of Western blot/Figure.3.jpg
